# Supplementary material for: Acquired cancer resistance to combination immunotherapy from transcriptional loss of class I HLA
Source: Nat Commun. 2018 Sep 24;9:3868. doi: 10.1038/s41467-018-06300-3 (PMC6155241; doi:10.1038/s41467-018-06300-3)
Supplement: Supplementary file 5 — Supplementary Data 2 [file 41467_2018_6300_MOESM5_ESM.xlsx]

## Sheet: Upregulated Genes
Gene Name	P Value	Fold Change	CI: Hi	CI: Low
Genes Overexpressed in Acquired Resistance Tumor
HSP90AA1	0	-1.51	-1.45	-1.56
ACTB	0	-1.41	-1.38	-1.45
HNRNPA2B1	0	-1.34	-1.3	-1.38
ACTG1	0	-1.33	-1.28	-1.37
TUBA1A	0	-1.28	-1.23	-1.33
HSP90AB1	0	-1.22	-1.17	-1.27
SUB1	0	-1.14	-1.1	-1.18
HSPA8	0	-1.12	-1.07	-1.16
VIP	0	-1.08	-1.05	-1.1
PCDH9	0	-1.07	-1.03	-1.1
VAPA	0	-1.05	-1.02	-1.09
TUBB2B	0	-1.05	-1	-1.09
HSPB1	4.67e-183	-1.04	-0.98	-1.1
CALM2	0	-0.98	-0.94	-1.02
MDK	0	-0.97	-0.93	-1.02
BASP1	0	-0.97	-0.94	-0.99
CCK	0	-0.96	-0.93	-0.99
HSPD1	3.56e-303	-0.96	-0.91	-1
TMSB4X	1.73e-307	-0.94	-0.89	-0.98
DNAJA1	5.97e-308	-0.9	-0.86	-0.94
HIST1H4C	1.6e-97	-0.86	-0.79	-0.94
HMGB2	4.17e-219	-0.86	-0.81	-0.91
CCT5	0	-0.83	-0.79	-0.87
DNAJB6	8.23e-234	-0.78	-0.74	-0.82
TUBA1B	4.86e-221	-0.76	-0.72	-0.81
CBX3	0	-0.76	-0.72	-0.79
DDX5	2.48e-285	-0.75	-0.71	-0.79
UBC	2.39e-213	-0.74	-0.7	-0.79
NDUFV2	1.23e-279	-0.74	-0.7	-0.77
MALAT1	1.88e-248	-0.73	-0.69	-0.77
NEFM	8.32e-256	-0.72	-0.68	-0.76
PKM	6.98e-245	-0.72	-0.68	-0.75
HSPA1A	5.3e-149	-0.71	-0.66	-0.76
HSPH1	8.34e-179	-0.71	-0.67	-0.75
ENO1	1.9e-206	-0.71	-0.66	-0.75
UBB	4.24e-215	-0.71	-0.66	-0.75
CACYBP	8.52e-186	-0.69	-0.64	-0.73
CCT6A	7.14e-253	-0.69	-0.65	-0.72
STMN1	7.16e-246	-0.68	-0.64	-0.72
2018-09-07	2.21e-248	-0.67	-0.63	-0.7
ILF2	3.03e-246	-0.66	-0.62	-0.7
RNMT	9.5e-246	-0.66	-0.63	-0.7
KRT20	3.43e-250	-0.66	-0.63	-0.69
SUMO2	2.06e-304	-0.64	-0.6	-0.67
EIF1	2.51e-275	-0.63	-0.6	-0.67
EIF4A3	1.58e-257	-0.63	-0.6	-0.66
PHF14	1.84e-262	-0.63	-0.6	-0.67
HN1	2.69e-207	-0.63	-0.59	-0.67
H3F3B	2.65e-236	-0.62	-0.58	-0.65
TERF2IP	2.9e-228	-0.61	-0.58	-0.65
SLC3A2	4.58e-219	-0.6	-0.57	-0.63
MYL12B	3.16e-203	-0.6	-0.56	-0.64
RHEB	9.73e-208	-0.6	-0.56	-0.63
HLA-E	7.38e-156	-0.59	-0.55	-0.64
NDUFS6	3.77e-215	-0.59	-0.55	-0.63
UCHL1	8.15e-215	-0.59	-0.55	-0.63
UBE2S	4.2e-121	-0.59	-0.54	-0.64
ZFAS1	2.29e-189	-0.59	-0.55	-0.63
BUD31	7.54e-228	-0.58	-0.55	-0.61
HMGN3	3.58e-203	-0.58	-0.54	-0.61
AHSA1	5.71e-205	-0.57	-0.54	-0.6
HNRNPK	1.28e-195	-0.57	-0.53	-0.61
UBE2T	5e-158	-0.57	-0.53	-0.61
PSMG2	5.22e-214	-0.56	-0.53	-0.6
KRT18	1.14e-143	-0.56	-0.52	-0.61
HEPACAM2	2.34e-208	-0.56	-0.53	-0.6
SFPQ	5.03e-187	-0.56	-0.53	-0.6
CFL1	3.58e-224	-0.56	-0.52	-0.59
MYO10	1.36e-262	-0.55	-0.53	-0.58
KRT8	8.46e-143	-0.55	-0.51	-0.6
DAAM1	6.11e-206	-0.55	-0.52	-0.58
PTTG1	8.02e-109	-0.55	-0.5	-0.59
NPY	2.64e-159	-0.54	-0.51	-0.58
ALDOA	2.24e-119	-0.54	-0.5	-0.59
PTGES3	8.85e-181	-0.54	-0.5	-0.58
MAP1B	3.11e-203	-0.54	-0.51	-0.57
TARS	2.28e-195	-0.53	-0.5	-0.56
ANKRD12	5.59e-183	-0.53	-0.5	-0.56
TUBB	1.14e-153	-0.51	-0.48	-0.55
CCT2	1.42e-147	-0.5	-0.46	-0.54
FKBP4	1.57e-163	-0.5	-0.47	-0.53
TUBB4B	1.22e-101	-0.5	-0.45	-0.54
NHLH1	3.08e-117	-0.5	-0.45	-0.54
NPM1	9.5e-167	-0.5	-0.46	-0.53
RAC1	8.43e-190	-0.49	-0.46	-0.53
PITX2	1.04e-227	-0.49	-0.47	-0.51
CKS2	1.37e-107	-0.48	-0.44	-0.53
SKP1	6.08e-134	-0.48	-0.45	-0.52
PPIA	3.39e-193	-0.48	-0.45	-0.51
PHIP	1.03e-144	-0.47	-0.44	-0.51
NDUFA5	7.31e-172	-0.47	-0.44	-0.5
RALBP1	2.29e-163	-0.47	-0.43	-0.5
BRIX1	1.15e-166	-0.47	-0.44	-0.5
NCL	1.08e-114	-0.47	-0.43	-0.51
KPNA2	1.11e-116	-0.47	-0.43	-0.5
TAX1BP1	1.07e-155	-0.47	-0.43	-0.5
MED10	3.76e-164	-0.46	-0.43	-0.49
SHFM1	6.83e-145	-0.46	-0.42	-0.5
BAZ1B	2e-183	-0.46	-0.43	-0.49
MORF4L2	1.76e-143	-0.46	-0.42	-0.49
SRSF3	7.22e-130	-0.45	-0.41	-0.49
CHORDC1	2.08e-139	-0.45	-0.42	-0.48
RAB2A	5.7e-152	-0.44	-0.41	-0.47
GARS	3.41e-148	-0.44	-0.41	-0.47
HSP90B1	5.19e-122	-0.44	-0.41	-0.48
SSBP1	1.76e-147	-0.44	-0.41	-0.47
HSPE1	2.48e-107	-0.44	-0.4	-0.48
NIPBL	2.31e-169	-0.44	-0.41	-0.47
MYL12A	1.82e-157	-0.44	-0.41	-0.47
PTMA	2.61e-161	-0.43	-0.4	-0.47
CHCHD2	1.31e-157	-0.43	-0.4	-0.46
MARCKSL1	7.11e-130	-0.43	-0.39	-0.47
PGK1	1.09e-115	-0.43	-0.39	-0.47
MEST	5.79e-213	-0.43	-0.41	-0.45
ODC1	1.04e-140	-0.42	-0.39	-0.45
CCNI	2.33e-126	-0.42	-0.39	-0.46
KIF21A	4.45e-143	-0.42	-0.39	-0.46
HNRNPR	8.63e-140	-0.42	-0.39	-0.45
CCT4	5.23e-121	-0.42	-0.38	-0.45
HNRNPM	7.6e-127	-0.42	-0.38	-0.45
CYCS	7.29e-128	-0.41	-0.38	-0.45
PCNA	4.2e-109	-0.41	-0.38	-0.45
SBDS	1.08e-176	-0.41	-0.39	-0.44
PRDX1	5.55e-106	-0.41	-0.38	-0.45
NDUFB2	9.75e-121	-0.41	-0.37	-0.45
YWHAQ	4.75e-127	-0.41	-0.37	-0.45
SMC2	8.48e-120	-0.41	-0.37	-0.44
CD63	1.45e-87	-0.41	-0.37	-0.45
MYO6	4.22e-136	-0.4	-0.37	-0.43
NUDC	2.14e-95	-0.4	-0.36	-0.44
GADD45G	7.78e-101	-0.4	-0.37	-0.43
NDUFA4	2.63e-110	-0.4	-0.36	-0.43
CCNA1	1.86e-210	-0.4	-0.38	-0.42
LAPTM4A	2.19e-131	-0.4	-0.37	-0.43
HMGB1	9.69e-97	-0.4	-0.36	-0.43
PDCD6	1.19e-128	-0.4	-0.36	-0.43
PAIP2	4.46e-128	-0.4	-0.36	-0.43
CHGA	8.23e-84	-0.39	-0.35	-0.44
CCT3	4.39e-102	-0.39	-0.35	-0.43
RAN	3.21e-115	-0.39	-0.35	-0.42
SRSF2	2.72e-113	-0.38	-0.35	-0.42
MDH2	1.75e-116	-0.38	-0.35	-0.41
STRAP	2.65e-118	-0.38	-0.35	-0.41
PTMS	1e-107	-0.38	-0.34	-0.42
MCM7	2.48e-136	-0.38	-0.35	-0.4

## Sheet: Downregulated Genes
Gene Name	P Value	Fold Change	CI: Hi	CI: Low
Genes Downregulated In the Acquired Resistance Tumor
RPS9	1.33e-131	0.38	0.41	0.35
H1F0	5.38e-122	0.38	0.42	0.35
MIF	2.27e-81	0.38	0.42	0.35
COX7C	1.71e-119	0.38	0.42	0.35
RPS15	1.86e-168	0.39	0.42	0.36
ATP5E	1.32e-111	0.39	0.42	0.36
ATP5D	3.37e-92	0.39	0.43	0.36
RPL36	3.85e-153	0.4	0.43	0.37
NDUFB1	1.56e-96	0.41	0.44	0.37
HLA-B	6.98e-252	0.41	0.44	0.38
POLR2L	4.37e-91	0.41	0.45	0.37
SCGB2A1	1.45e-74	0.41	0.46	0.37
TOMM7	3.12e-136	0.41	0.45	0.38
RPS29	4.97e-147	0.41	0.45	0.38
SNHG8	1.48e-94	0.42	0.45	0.38
RPL4	1.73e-136	0.42	0.45	0.39
HES6	2.86e-75	0.42	0.46	0.37
RPL8	3.22e-164	0.42	0.45	0.39
MT-ND1	2.1e-105	0.42	0.46	0.38
RPL21	1.46e-196	0.42	0.45	0.4
RPL10	4.2e-167	0.43	0.46	0.4
RPS6	9.52e-187	0.43	0.46	0.4
ATP5I	5.73e-107	0.43	0.47	0.4
UQCRH	6.41e-160	0.43	0.46	0.4
RPL35A	6e-186	0.43	0.46	0.4
FAM207A	1.95e-215	0.43	0.46	0.4
NPW	6.24e-230	0.43	0.46	0.4
CDKN1A	1.82e-112	0.43	0.47	0.4
RPS13	2.96e-206	0.45	0.48	0.43
RPL35	1.24e-206	0.46	0.48	0.43
GPX1	1.21e-109	0.46	0.49	0.42
SH3BGRL3	2.88e-121	0.46	0.5	0.42
MT-ND5	1.96e-109	0.46	0.5	0.43
FAM210B	8.39e-221	0.47	0.5	0.44
RPS20	2.92e-220	0.47	0.5	0.44
SF3B5	1.28e-139	0.47	0.51	0.44
RP11-14N7.2	1.55e-141	0.47	0.51	0.44
RPS4X	7.53e-196	0.48	0.51	0.45
RPL34	5.93e-228	0.48	0.51	0.46
RPL6	1.07e-216	0.5	0.53	0.47
B2M	2.22e-113	0.5	0.55	0.46
HIST1H1C	1.01e-204	0.51	0.55	0.47
MT-CO1	1.63e-197	0.51	0.54	0.48
IGKC	0	0.52	0.57	0.47
RPL11	3.07e-273	0.52	0.55	0.49
RPL3	3.21e-223	0.52	0.55	0.49
RPL19	9.9e-280	0.52	0.55	0.5
RPL18	1.18e-268	0.53	0.56	0.5
RPL27A	1.18e-266	0.53	0.56	0.5
RPL7A	1.51e-239	0.53	0.56	0.5
RPL26	1.47e-264	0.53	0.56	0.51
DBI	4.7e-172	0.54	0.57	0.5
RPL30	6.58e-256	0.54	0.57	0.51
RPL9	5.36e-265	0.54	0.57	0.51
RPS11	1.43e-238	0.54	0.57	0.51
RPLP2	9.55e-303	0.54	0.57	0.52
TFAP2B	2.98e-161	0.55	0.58	0.51
RPL32	0	0.55	0.58	0.52
RPL7	4.25e-261	0.55	0.58	0.52
UBA52	7.56e-278	0.56	0.59	0.53
RPL39	3.15e-300	0.56	0.59	0.53
LGALS7B	0	0.56	0.59	0.53
RPS14	0	0.56	0.59	0.54
RPS16	2.55e-296	0.56	0.59	0.54
MT-ND2	1.98e-170	0.57	0.61	0.53
RBP7	0	0.57	0.61	0.54
RPS3A	0	0.58	0.61	0.55
RPL22L1	1.23e-267	0.59	0.63	0.56
ATP5J	2.7e-222	0.6	0.63	0.56
RPL31	2.03e-274	0.6	0.63	0.57
GNB2L1	1.22e-298	0.61	0.64	0.58
PPP1R14B	3.6e-239	0.62	0.65	0.58
RPS27A	0	0.62	0.65	0.6
RPS17	0	0.63	0.66	0.6
RPS18	0	0.64	0.66	0.61
RPS2	0	0.65	0.68	0.62
MT-ND3	2.41e-224	0.65	0.69	0.61
RPL28	0	0.67	0.7	0.64
RPS23	0	0.67	0.7	0.64
RPL18A	0	0.67	0.7	0.64
RPS27	0	0.67	0.7	0.65
PCP4	1.01e-224	0.68	0.72	0.64
RPL10A	0	0.69	0.72	0.66
RPS28	0	0.73	0.76	0.7
RPL13	0	0.74	0.76	0.71
EEF1B2	0	0.74	0.77	0.7
MT-CO2	0	0.74	0.77	0.7
RPL13A	0	0.75	0.77	0.72
RPS3	0	0.75	0.78	0.72
MT2A	1.84e-249	0.77	0.82	0.73
RPL12	0	0.78	0.81	0.74
CYBA	0	0.79	0.83	0.75
MT-ND4	0	0.8	0.83	0.77
MYO15A	0	0.8	0.84	0.77
RPL37A	0	0.81	0.83	0.78
S100A16	0	0.81	0.85	0.77
RPS15A	0	0.84	0.86	0.81
RPS5	0	0.84	0.87	0.81
CCER2	4.36e-226	0.85	0.9	0.8
RPL29	0	0.86	0.88	0.83
MT-CYB	0	0.86	0.89	0.82
RPS19	0	0.88	0.91	0.85
NEAT1	0	0.97	1.02	0.92
TPT1	0	0.97	1	0.94
S100A1	0	1	1.04	0.96
SELM	0	1.01	1.05	0.98
RPS12	0	1.28	1.31	1.25
MT-CO3	0	1.29	1.33	1.25
CD44	0	1.31	1.34	1.27
MT-ATP6	0	1.42	1.46	1.39

## Sheet: Information
Supplementary Data 2. List of differentially expressed genes between tumor cells at the pre-treatment and acquired resistance tumors, ordered from genes most highly over-expressed in the acquired resistance tumor to genes most down-regulated in the acquired resistance tumor. Patient 2586-4 (‘discovery’) patient is shown. Negative fold change = more highly expressed in the acquired resistance tumo…
