# Supplementary material for: Acquired cancer resistance to combination immunotherapy from transcriptional loss of class I HLA
Source: Nat Commun. 2018 Sep 24;9:3868. doi: 10.1038/s41467-018-06300-3 (PMC6155241; doi:10.1038/s41467-018-06300-3)
Supplement: Supplementary file 7 — Supplementary Data 4 [file 41467_2018_6300_MOESM7_ESM.txt]

### R script utilizing Seurat package (v2.0.1 as per Butler et al 2018) to generate tSNE plot

library(Seurat)
library(stringr)

# Load the data & Normalization according to Zheng et al., 2017
raw_data <- read.csv('Output_2018-03-12/raw.expMatrix.csv', header = TRUE, row.names = 1)
dim(raw_data) # 11,071 cells and 25,066 genes - already filtered
data <- log2(1 + sweep(raw_data, 2, median(colSums(raw_data))/colSums(raw_data), '*')) # Normalization
cellTypes <- sapply(colnames(data), function(x) ExtractField(x, 2, '[.]'))
cellTypes <- ifelse(cellTypes == '1', 'PBMC', 'Tumor')

# Create Seurat object
seurat <- CreateSeuratObject(raw.data = data, project = '10x_MCC_2') # already normalized
seurat # 25,066 genes and 11,071 cells

# Add meta.data (nUMI and cellTypes)
seurat <- AddMetaData(object = seurat, metadata = apply(raw_data, 2, sum), col.name = 'nUMI_raw')
seurat <- AddMetaData(object = seurat, metadata = cellTypes, col.name = 'cellTypes')

# Visualization
seurat <- ScaleData(object = seurat, vars.to.regress = c('nUMI_raw'), model.use = 'linear', use.umi = FALSE)
seurat <- FindVariableGenes(object = seurat, mean.function = ExpMean, dispersion.function = LogVMR, x.low.cutoff = 0.05, x.high.cutoff = 4, y.cutoff = 0.5)
seurat <- RunPCA(object = seurat, pc.genes = seurat@var.genes, pcs.compute = 40)
seurat <- RunTSNE(object = seurat, dims.use = 1:10, perplexity = 50, do.fast = TRUE)
seurat <- FindClusters(object = seurat, reduction.type = 'pca', dims.use = 1:10, resolution = 0.6, k.param = 20,
                       print.output = TRUE, save.SNN = TRUE)
TSNEPlot(seurat, group.by = 'cellTypes')
